# Supplementary material for: Drug-Related Hypersensitivity Reactions Leading to Emergency Department: Original Data and Systematic Review
Source: J Clin Med. 2022 May 16;11(10):2811. doi: 10.3390/jcm11102811 (PMC9143688; doi:10.3390/jcm11102811)
Supplement: Supplementary file 1 [file jcm-11-02811-s001.zip]

Archive with 1 entries (1 files):
- jcm-1685298-supplementary.pdf
